# Supplementary material for: Pregnancy Outcome in Relation to Treatment of Murine Typhus and Scrub Typhus Infection: A Fever Cohort and a Case Series Analysis
Source: PLoS Negl Trop Dis. 2014 Nov 20;8(11):e3327. doi: 10.1371/journal.pntd.0003327 (PMC4238995; doi:10.1371/journal.pntd.0003327)
Supplement: Supporting Information S2 — Excel spreadsheet of all extracted variables from published trials. (XLS) [file pntd.0003327.s002.xls]

## Sheet: STpublicationsPW_uploadc
firstauthor	data_no	yrpublished	MT_ST_malaria	MT_ST_ONLY	country	publicationtype	ptnumber	relapse	daysfever	age	egaD0	trimesterd0	tricat	azithro	azcomb	tetracycline_macrolide	CATtreatment	treatment	treat2	FCT_hrs	fct_cat	fctcat2	maternaldeath	del_abo	alive_sb	egadob	term	bw	lbw	Poor_Neonatal_Outcome	PoorNEO&MC	normal	comment	neonate	neonaatecommen	cordIgM
Choi	9	1998	2	2	Korea	1	1	0	7	27	19	2	1	1	1	1	1	2			2	1		1	1		1		9	0	0	1		0
Choi	9	1998	2	2	Korea	1	2	0	6	37	24	2	1	1	1	1	1	2			1	1		1	1		1		9	0	0	1		0
KIM	5	2006	2	2	Korea	2	1	0		27	29	3	2	1	1	1	1	1			1	1		1	1	41	1	2800	0	0	0	1		0
KIM	5	2006	2	2	Korea	2	2	0		31	10	1	1	1	1	1	1	1			1	1		1	1	40	1	3200	0	0	0	1		0
KIM	5	2006	2	2	Korea	2	3	0	5	28	21	2	1	1	1	1	1	1		16	1	1		1	1	38	1	1800	1	1	1	1	oligohyramnios	0
KIM	5	2006	2	2	Korea	2	4	0		30	29	3	2	1	1	1	1	1			1	1		1	1	40	1	3600	0	0	0	1		0
KIM	5	2006	2	2	Korea	2	5	0		22	20	2	1	1	1	1	1	1						3
KIM	5	2006	2	2	Korea	2	6	0		33	20	2	1	1	1	1	1	1			1	1		1	1	40	1	2800	0	0	0	1		0
KIM	5	2006	2	2	Korea	2	7	0		34	15	2	1	1	1	1	1	1			1	1		1	1	37	1	2800	0	0	0	1		0
KIM	5	2006	2	2	Korea	2	8	0		29	16	2	1	1	1	1	1	1			1	1		1	1	40	1	3700	0	0	0	1		0
KIM	5	2006	2	2	Korea	2	9	0		34	16	2	1	1	1	1	1	1			1	1		1	1	39	1	3290	0	0	0	1		0
Maharjan	4	2009	2	2	India	2	1		25	23	31.5	3	2	0	0	1	2	7						1	2	31.5	0	950	1	1	1
Maharjan	4	2009	2	2	India	2	2		9	18	21.3	2	1	1	2	1	2	6	ceft+1, no FCT-died				1	3									mother died in 21 hrs of admission undelivered		25 days fever then deliv nnd
Maharjan	4	2009	2	2	India	2	3		7	23	26	2	1	1	1	1	1	1			3	2		3
Maharjan	4	2009	2	2	India	2	4		13	26	16.2	2	1	1	1	1	1	1			2	1		3
Maharjan	4	2009	2	2	India	2	5		6	22	18	2	1	1	1	1	1	1			2	1		1	1		1		9	0	0	1
Mathai	7	2003	2	2	India	2	1		15	17	28	3	2	0	0	0	8	8			3	2		1	2	30	0	1200	1	1	1	1	macerated SB
Mathai	7	2003	2	2	India	2	2		7	20	99.9	3	2	0	0	0	8	8	doxy; must be 3rd trimester/pp		3	2		1	2				9	1	1	1	d0 pp home del fresh stillbirth
Mathai	7	2003	2	2	India	2	3		5	24	30	3	2	0	0	0	9	9	cipro_ampi_chloramphenicol	23	1	1		1	1	36	0	1800	1	1	1	1
Mathai	7	2003	2	2	India	2	4		10	32	16	2	1	0	0	0	12	11	chloramphenicol	192	3	2		2		27	0	470		2	1	1	IUFD
Mathai	7	2003	2	2	India	2	5		15	21	11	1	1	0	0	0	8	8	amikacin ceft	120	3	2		2		12				2	1
McG	3	2010	3	1	thailand	3	1008	0	1	30	11.3	1	1	0	0	0	13	13		34	2	1		1	1	38.6	1	2700	0	0	0	1
McG	3	2010	1	1	thailand	3	1014	0	3	35	10.4	1	1	0	0	0	14	14		46	2	1		2	9	16.4		9999		2	1
McG	3	2010	2	2	thailand	3	1033	0	2	30	26.6	2	1	0	0	0	15	15		36	2	1		1	1	37.5	1	2200	1	1	1	1
McG	3	2010	2	2	thailand	3	1038	0	5	34	9.2	1	1	1	1	1	1	2		16	1	1		2	9	10.3		9999		2	1
McG	3	2010	1	1	thailand	3	1048	0	5	32	13.3	1	1	1	1	1	1	2		18	1	1		1	1	40	1	3000	0	0	0	1
McG	3	2010	1	1	thailand	3	1054	0	4	23	24.4	2	1	0	0	0	15	15	Ceft_7d	260	3	2		1	1	34.2	0	2090	1	1	1	1
McG	3	2010	1	1	thailand	3	1055	0	4	31	34.5	3	2	0	0	0	0	0		69	2	2		1	1	38.5	1	2940	0	0	0	1
McG	3	2010	1	1	thailand	3	1057	0	3	22	11.3	1	1	0	0	0	12	12		6	1	1		1	1	39.5	1	3000	0	0	0	1
McG	3	2010	2	2	thailand	3	1058	0	1	21	23.6	2	1	0	0	0	14	14		48	2	1		1	1	37.4	1	2700	0	0	0	1
McG	3	2010	1	1	thailand	3	1059	0	3	30	28.5	3	2	1	1	1	1	1		25	2	1		1	1	34.6	0	1770	1	1	1	1
McG	3	2010	1	1	thailand	3	1072	0	7	20	17.1	2	1	0	0	0	12	12		130	3	2		1	2	39.4	1	3080	0	1	1	1
McG	3	2010	1	1	thailand	3	1075	0	3	19	19.4	2	1	0	0	0	0	0		7	1	1		1	1	41.5	1	3260	0	0	0	1
McG	3	2010	2	2	thailand	3	1080	0	6	17	24.4	2	1	1	2	1	2	6	Ceft7d_Azithro (START D5 RASH)	159	3	2		1	1	38.6	1	2390	1	1	1	1
McG	3	2010	2	2	thailand	3	1097	0	7	28	31.4	3	2	0	0	0	12	12		144	3	2		1	2	36.6	0	2060	1	1	1	1
McG	3	2010	2	2	thailand	3	1099	0	7	23	23.2	2	1	0	0	0	8	8		104	3	2		1	1	37.3	1	3950	0	0	0	1
McG	3	2010	1	1	thailand	3	1101	0	1	36	39.5	3	2	0	0	0	12	12		26	2	1		1	1	39.4	1	2180	1	1	1	1
McG	3	2010	1	1	thailand	3	1105	0	3	26	33.4	3	2	0	0	0	12	12		130	3	2		1	1	39.5	1	3090	0	0	0	1
McG	3	2010	3	1	thailand	3	2003	0	2	24	23.5	2	1	0	0	0	13	13		29	2	1		1	1	39.2	1	3010	0	0	0	1
McG	3	2010	3	1	thailand	3	2013	0	3	30	7	1	1	0	0	0	13	13		53	2	1		2	9	8.1		9999		2	1
McG	3	2010	2	2	thailand	3	2016	0	10	22	6.1	1	1	1	1	1	1	2		36	2	1		1	1	40.3	1	3700	0	0	0	1
McG	3	2010	3	2	thailand	3	2019	0	3	33	38.1	3	2	0	0	0	13	13		20	1	1		1	1	39	1	2750	0	0	0	1
McG	3	2010	4		thailand	3	2031	0	2	33	37.2	3	2	0	0	0	12	12		119	3	2		1	1	41.3	1	3600	0	0	0	1
McG	3	2010	2	2	thailand	3	2043	0	4	35	25.4	2	1	1	1	1	1	2		42	2	1		1	2	36	0	9999	9	1	1	1
McG	3	2010	2	2	thailand	3	2049	0	10	38	25.5	2	1	1	2	1	2	6	ceft+1	144	3	2		1	1	38.6	1	2950	0	0	0	1
McG	3	2010	3	2	thailand	3	3014	0	2	20	6.1	1	1	0	0	0	13	13		41	2	1		2	9	6.2		9999		2	1
McG	3	2010	1	1	thailand	3	3017	0	2	16	23.6	2	1	0	0	0	0	0		80	3	2		1	1	40.2	1	2900	0	0	0	1
Phupong	6	2004	2	2	Thailand	1	1	0	14	33	29	3	2	0	0	1	5	5		29	3	2		1	1	29	0		9	1	1	1	died Resp distress	1
Prakash	1	2014	2	2	India	2	1		7	24	24	2	1	0	0	0	14	14	14		2			2	2	24		500			1
Prakash	1	2014	2	2	India	2	2		15	27	6	1	1	1	1	1	1	1	1		2			2		6					1
Prakash	1	2014	2	2	India	2	3		4	32	11	1	1	1	1	1	1	1	1		2			1	1			9999	9	0	0
Prakash	1	2014	2	2	India	2	4		7	20	32	3	2	1	1	1	1	1	1		2			1	1			9999	9	0	0
Prakash	1	2014	2	2	India	2	5		10	24	34	3	2	1	1	1	1	1	1		2			1	1	34	0	2200	1	1	1
Prakash	1	2014	2	2	India	2	6		5	22	31	3	2	1	2	1	2	16	piptaz +1		2			1	1			9999	9	0	0
Prakash	1	2014	2	2	India	2	7		4	25	24	2	1	1	1	1	1	1	1		2			1	1	40.3	1	3200	0	0	0
Prakash	1	2014	2	2	India	2	8		4	23	32	3	2	1	1	1	1	1	1		2			1	1			9999	9	0	0
Prakash	1	2014	2	2	India	2	9		7	23	35	3	2	1	2	1	2	16	piptaz +1		2			1	1	35.6	0	9999	9	1	1
Prakash	1	2014	2	2	India	2	10		7	25	25	2	1	1	1	1	1	1	1		2			2	0	25					1
Prakash	1	2014	2	2	India	2	11		10	23	26	2	1	1	1	1	1	1	1		2			2	1	26					1
Prakash	1	2014	2	2	India	2	12		7	29	37	3	2	1	1	1	1	1	1		2			1	1	37.5	1	2700	0	0	0
Prakash	1	2014	2	2	India	2	13		4	22	17	2	1	1	2	1	2	16	piptaz +1		2			1	1	35.3	0	2360	1	1	1
Prakash	1	2014	2	2	India	2	14		14	22	37	3	2	0	0	0	17	17	pipaz					1	9	37	1	9999	9	0	0
Prakash	1	2014	2	2	India	2	15		7	20	6	1	1	1	1	0	1	1			2	2		2		6					1
Prakash	1	2014	2	2	India	2	16		5	31	12	1	1	1	1	1	1	1	1		2			2		12					1
Prakash	1	2014	2	2	India	2	17		8	25	37	3	2	1	1	1	1	1	1		2			1	1	37	1	2600	0	0	0
Prakash	1	2014	2	2	India	2	18		7	20	31	3	2	1	2	1	2	18	ertapenem +1		2			1	2	31	0	9999	9	1	1
Prakash	1	2014	2	2	India	2	19		7	33	33	3	2	1	1	1	1	1	1		3	2		3
Prakash	1	2014	2	2	India	2	20		7	24	37	3	2						blank		2	2		1	2			9999	9	1	1
Prakash	1	2014	2	2	India	2	21		3	20	37	3	2	1	1	1	1	1	1		3	2		1	1	37	1	9999	9	0	0
Prakash	1	2014	2	2	India	2	22		10	26	24	2	1	0	0	0	12	12	12		2			3
Prakash	1	2014	2	2	India	2	23		3	30	33	3	2	1	1	1	1	1	1		2			1	1	37.5	1	2400	1	1	1
Prakash	1	2014	2	2	India	2	24		8	29	28	3	2	1	1	1	1	1	1		2			1	2	28	0	9999	9	1	1
Prakash	1	2014	2	2	India	2	25		10	24	12	1	1	1	1	1	1	1	1		2			2		12					1
Prakash	1	2014	2	2	India	2	26		7	27	29	3	2	1	1	1	1	1	1		2			3
Prakash	1	2014	2	2	India	2	27		5	22	27	2	1	1	1	1	1	1	1		2			3
Prakash	1	2014	2	2	India	2	28		4	23	20	2	1	1	1	1	1	1	1		2			3
Prakash	1	2014	2	2	India	2	29		12	27	12	1	1	1	1	1	1	1	1		2			3
Prakash	1	2014	2	2	India	2	30		8	24	28	3	2	1	1	1	2	2	2				1	1	1	28.3	0	9999	9	1	1		MD after 3 days Rx ceft; child was delivered; but also died
Prakash	1	2014	2	2	India	2	31		7	20	28	3	2	1	2	1	2	1	ceft+1		2			1	1	36.4	0	2600	0	1	1				NND
Prakash	1	2014	2	2	India	2	32		8	21	29	3	2	1	1	1	1	1	1		2			3
Prakash	1	2014	2	2	India	2	33		3	32	36	3	2	1	2	1	2	16	piptaz +1		2			1	1	36.3	0	2700	0	1	1
Prakash	1	2014	2	2	India	2	34		4	26	36	3	2	1	1	1	1	1	1		2			1	2	36	0	9999	9	1	1
Prakash	1	2014	2	2	India	2	35		8	23	28	3	2	1	1	1	2	19	1+14		2			3
Prakash	1	2014	2	2	India	2	36		7	23	16	2	1	1	1	1	1	1	1		2			3
Prakash	1	2014	2	2	India	2	37		7	20	27	2	1	1	1	1	1	1	1		2			3
Prakash	1	2014	2	2	India	2	38		6	20	20	2	1	1	1	1	1	1	1		2			1	1	40.6	1	3080	0	0	0
Prakash	1	2014	2	2	India	2	39		3	24	38	3	2	1	1	1	1	1	1		2			1	1	38	1	3020	0	0	0
Prakash	1	2014	2	2	India	2	40		7	28	31	3	2	1	1	1	1	1	1		2			3
Prakash	1	2014	2	2	India	2	41		10	24	36	3	2	1	1	1	1	1	1		2			1	1	36.3	0	2900	0	0	0	1
Prakash	1	2014	2	2	India	2	42		2	24	18	2	1	1	1	1	1	1	1		2			1	1	36	0	2100	1	1	1
SMRU	2	2013	2	2	Thailand	2	1	0	1	33	30.2	3	2	1	1	1	1	1		23	1	1		1	1	39.2	1	6360	9	0	0	1	MKT-03385, homebirth 6360g31-oct-13	0
SMRU	2	2013	2	2	Thailand	2	2	0	2	19	17.6	2	2	0	2	0	10	10	9-2 cipr 11-2 erythr 12-2 azit	120	2	2		1	1	40.4	1	3630	0	0	0	1	MLA-20753	0
SMRU	2	2013	2	2	Thailand	2	3	0	1	18	34.1	3	2	0	0	0	0	0		23	1	1		1	1	37	1	2470	1	1	1	1	WPA-08505para only	0
Suntharasaj	10	1997	2	2	Thailand	1	1	1	8	31	34	3	2	0	0	1	3	3		48	2	1		1	1	34	0	2200	1	1	1	0	Emergency CS, dec FM, CTG variability and late declerations	1	transplacental ST,microcephaly, encephalomalacia	1
Tsui	11	1992	2	2	Taiwan	1	1	0		34	32	3	2	0	0	1	4	4			2	1		1	1		1	3900	0	0	0	1		0
Watt	8	1999	2	2	Thailand	1	1	0	3	26	6	1	1	1	1	1	1	2		51	2	1		2		8				2	1		pos preg test; fu neg
Watt	8	1999	2	2	Thailand	1	2	0	10	30	26	2	1	1	1	1	1	2		36	2	1		3
1st author of publication	study number	year the paper was published	1=murine typhus	this is the same as the previous column.We had one pt with both ST and MT.	country of study	1=case report 2=case series 3=cohort study e.g. we took all febrile pregnant women attending antenatal care	pt numbers	in cohort study where the patient is followed up for the remainder of pregnancy the risk of febrile replapse can be calculated	how many days of fever the patient had before diagnosis (999 was for missing data)	age of the woman at diagnosis	estimated gestational age at diagnosis	trimester 1<14wks 2 14 to < 28 and 3 >=28	category of former variable 1=1 and 2=tri 2&3	did the patient get treated with azithromycin 0=azithromycin 1=no azithroromycin	did the patient get treated with azithromycin 0=azithromycin 1=no azithroromycin 2=azithro plus other drug	did the patient get treated with a tetracycline or macrolide antibiotic 0=noazithro 1=azithro/tetracycyline	category of the treatment		comments treatment	fever clearance time (hrs) from start of treatment or admission until the patient became and remained free of fever	FCT category 1<24 hr 2 24 to <72 3 >=72 hr	1<72 2<=72	maternal death=1	1=alive 2=miscarriage and 3=lost/unknown	alive=1 stillbirth=2	ega at birth	0=<37 wks 1>=37wks	birth weight in grams	0>=2500 g 1 < 2500 g	poor neonatal outcome includes stillborn, premature and/or SGA yes=1	Miscarriage AND poor neonatal outcome includes stillborn, premature and/or SGA yes=1	0 abnormal infant 1 normal newborn examination	comments about outcome if any	0=did not die 1=died neonatal death	comment on neonate	cord IgM
			2=scrub typhus														0=no treatment	0=no treatment
			3=malaria+typhus														1=azithro	1=azithro
			4=both MT ST														2=Azithromycin/Doxycline+Ceftriaxone	2=Azithromycin/Doxycline+Ceftriaxone
																	3=Erythromycin	3=Erythromycin
																	4=Minocycline	4=Minocycline
																	5=Chloramphenicol	5=Chloramphenicol
																	8=Ciprofloxacin/ofloxacin	6=azithro+ceft
																	9=Chloroquine+Penicillin+Gentamicin	7=Doxycycline+ceftriaxone
																	12=Ceftriaxone/Cefuroxamine	8=Ciprofloxacin/ofloxacin
																	13=Antimalarials	9=Chloroquine+Penicillin+Gentamicin
																	14=Penicillin/Ampillin	11=cefuroxamine
																	15=Nitrofurantion	12=Ceftriaxone
																		13=Antimalarials
																		14=Penicillin/Ampillin
																		15=Nitrofurantion
